# Supplementary material for: Dazl is a target RNA suppressed by mammalian NANOS2 in sexually differentiating male germ cells
Source: Nat Commun. 2016 Apr 13;7:11272. doi: 10.1038/ncomms11272 (PMC4833867; doi:10.1038/ncomms11272)
Supplement: Supplementary Data — This file contains a data set of RNAs assocaiting with NANOS2 and DAZL [file ncomms11272-s2.xlsx]

## Sheet: 112 probes.txt
Supplementary Data 1. Genes enriched in NANOS2 and DAZL IP (112 probes)
ProbeName	P-Value(Nanos2 PP 4fold 0.05)	Fold Change(Nanos2 PP 4fold 0.05)	P-Value(Female PP 4fold 0.05)	Fold Change(Female PP 4fold 0.05)	EntrezGeneID(Nanos2 PP 4fold 0.05)	GeneSymbol	Description
A_51_P443364	0.00653127	7.09145	0.0255133	5.55937	104836	Cbll1	Mus musculus Casitas B-lineage lymphoma-like 1 (Cbll1), mRNA [NM_134048]
A_52_P274352	0.0337172	4.81906	0.0226181	9.61495	26419	Mapk8	Mus musculus mitogen-activated protein kinase 8 (Mapk8), mRNA [NM_016700]
A_52_P311263	0.00208995	6.6635	0.0107746	5.81357	381338	Lonrf2	LON peptidase N-terminal domain and ring finger 2 Gene [Source:MGI (curated);Acc:MGI:1920209] [ENSMUST00000147695]
A_52_P439263	0.0055529	9.17821	0.00350232	6.71542	22239	Ugt8a	Mus musculus UDP galactosyltransferase 8A (Ugt8a), mRNA [NM_011674]
A_51_P129557	0.00978399	6.88936	0.0083331	11.7031	74102	Slc35a5	Mus musculus solute carrier family 35, member A5 (Slc35a5), mRNA [NM_028756]
A_52_P25193	0.00255696	5.41173	0.00783051	5.62869	216198	Tcp11l2	Mus musculus t-complex 11 (mouse) like 2 (Tcp11l2), mRNA [NM_146008]
A_52_P353363	0.0104345	8.13584	0.012419	6.3112	209707	Lcorl	Mus musculus ligand dependent nuclear receptor corepressor-like (Lcorl), transcript variant 2, mRNA [NM_172153]
A_51_P236412	0.0488935	5.57988	0.00172541	4.09678	53886	Cdkl2	Mus musculus cyclin-dependent kinase-like 2 (CDC2-related kinase) (Cdkl2), transcript variant 1, mRNA [NM_016912]
A_52_P141306	0.00813731	10.3727	8.63963e-05	10.5054	18422	Ott	Mus musculus ovary testis transcribed (Ott), mRNA [NM_011022]
A_51_P396325	0.00773394	6.56259	0.00922502	9.35612	20965	Syn2	Mus musculus synapsin II (Syn2), transcript variant IIb, mRNA [NM_013681]
A_51_P102631	0.00482168	4.00644	0.0173794	10.8303	NaN		trafficking protein particle complex 2 Gene [Source:MGI (curated);Acc:MGI:1913476] [ENSMUST00000112196]
A_51_P165237	0.00555168	8.69625	0.00854497	5.39865	74718	Snx16	Mus musculus sorting nexin 16 (Snx16), transcript variant 1, mRNA [NM_029068]
A_51_P378699	0.00628031	4.05545	0.0120458	9.01179	74434	Sohlh2	Mus musculus spermatogenesis and oogenesis specific basic helix-loop-helix 2 (Sohlh2), mRNA [NM_028937]
A_51_P279357	0.00240313	13.288	0.0116363	14.9247	74401	4933406J08Rik	Mus musculus RIKEN cDNA 4933406J08 gene (4933406J08Rik), mRNA [NM_028914]
A_51_P314652	0.0167559	8.50909	0.00368809	18.8905	320302	Glt28d2	Mus musculus glycosyltransferase 28 domain containing 2 (Glt28d2), mRNA [NM_177130]
A_51_P380844	0.000450835	10.6417	0.00128481	12.1208	331529	Gm5128	Mus musculus predicted gene 5128 (Gm5128), mRNA [NM_183320]
A_51_P214755	0.00253907	4.92786	0.0364145	4.12679	73469	Rnf38	Mus musculus ring finger protein 38 (Rnf38), transcript variant 1, mRNA [NM_175201]
A_52_P459238	0.00384789	4.31273	0.000495181	12.7453	NaN		tripartite motif-containing 23 Gene [Source:MGI Symbol;Acc:MGI:1933161] [ENSMUST00000069187]
A_51_P135939	0.000347938	4.32321	0.0113789	13.7257	72486	Rnf219	Mus musculus ring finger protein 219 (Rnf219), mRNA [NM_026047]
A_52_P837662	0.013856	8.67373	0.0275991	6.87569	68277	2310057M21Rik	Mus musculus RIKEN cDNA 2310057M21 gene (2310057M21Rik), mRNA [NM_026655]
A_51_P143457	0.000647441	4.83524	0.0278003	8.53257	67952	Tomm20	Mus musculus 10 day old male pancreas cDNA, RIKEN full-length enriched library, clone:1810060K07 product:translocase of outer mitochondrial membrane 20 homolog (yeast), full insert sequence. [AK160168]
A_52_P471513	0.016578	9.16786	0.0180099	10.5345	232217	4933427D06Rik	Mus musculus RIKEN cDNA 4933427D06 gene (4933427D06Rik), mRNA [NM_175017]
A_51_P470228	0.00185145	4.15154	0.0461564	4.08739	223918	Spryd3	Mus musculus SPRY domain containing 3 (Spryd3), mRNA [NM_001033277]
A_52_P45797	0.00387522	4.88126	0.00989128	8.09392	108943	Rg9mtd2	Mus musculus RNA (guanine-9-) methyltransferase domain containing 2 (Rg9mtd2), mRNA [NM_175389]
A_51_P192979	0.00765151	6.01853	0.00724957	29.0255	233805	Dcun1d3	Mus musculus DCN1, defective in cullin neddylation 1, domain containing 3 (S. cerevisiae) (Dcun1d3), transcript variant 1, mRNA [NM_173408]
A_52_P406141	0.00187559	4.35982	0.00770714	11.0526	80707	Wwox	Mus musculus adult male hippocampus cDNA, RIKEN full-length enriched library, clone:C630002P05 product:WW domain-containing oxidoreductase, full insert sequence. [AK083096]
A_52_P116298	0.0311215	4.21006	0.00383107	9.92104	NaN		Mus musculus adult male testis cDNA, RIKEN full-length enriched library, clone:4921513I01 product:unclassifiable, full insert sequence. [AK076567]
A_51_P378545	0.0268412	5.45335	0.0259889	6.32122	71973	Rbpms2	Mus musculus RNA binding protein with multiple splicing 2 (Rbpms2), mRNA [NM_028030]
A_52_P189132	0.0111023	6.41532	0.00743312	13.1256	73754	Thap1	Mus musculus THAP domain containing, apoptosis associated protein 1 (Thap1), mRNA [NM_199042]
A_52_P251425	0.00593201	4.03045	0.00802231	10.3871	75964	D030074E01Rik	Mus musculus RIKEN cDNA D030074E01 gene (D030074E01Rik), transcript variant 2, mRNA [NM_029491]
A_51_P514961	0.0004889	7.66032	0.000284539	6.95605	99929	Tiparp	Mus musculus TCDD-inducible poly(ADP-ribose) polymerase (Tiparp), mRNA [NM_178892]
A_51_P165914	0.00570722	4.99974	0.000966504	5.72159	228491	Zfp770	Mus musculus zinc finger protein 770 (Zfp770), mRNA [NM_175466]
A_52_P246973	0.00639987	11.5715	0.00765244	5.02447	74469	Taf7l	Mus musculus TAF7-like RNA polymerase II, TATA box binding protein (TBP)-associated factor (Taf7l), mRNA [NM_028958]
A_51_P390531	0.000157789	4.00569	0.000302709	5.47361	227867	Epc2	Mus musculus enhancer of polycomb homolog 2 (Drosophila) (Epc2), mRNA [NM_172663]
A_52_P602898	0.00412926	10.004	0.0119047	5.53087	77286	Nkrf	Mus musculus NF-kappaB repressing factor (Nkrf), mRNA [NM_029891]
A_52_P283087	0.00567605	4.14213	0.0160128	14.9226	53611	Vti1a	Mus musculus adult male testis cDNA, RIKEN full-length enriched library, clone:4921537J05 product:hypothetical protein, full insert sequence. [AK015010]
A_51_P165027	0.0145184	4.05745	0.0284829	5.99181	72135	Pygo1	Mus musculus pygopus 1 (Pygo1), mRNA [NM_028116]
A_52_P144964	0.00694177	7.28939	0.00639342	21.2493	77048	Ccdc41	Mus musculus 10 days embryo whole body cDNA, RIKEN full-length enriched library, clone:2600001G24 product:hypothetical protein, full insert sequence. [AK011135]
A_52_P349143	0.00319306	5.58485	0.0138729	15.996	68857	Dtwd2	Mus musculus DTW domain containing 2 (Dtwd2), transcript variant 1, mRNA [NM_026854]
A_52_P62127	0.00289058	12.8602	0.000417905	33.3473	NaN		Six6 opposite strand transcript 1 Gene [Source:MGI (curated);Acc:MGI:1923051] [ENSMUST00000136075]
A_51_P170565	0.0187423	6.91683	0.00869093	23.2123	330228	4933411G11Rik	Mus musculus RIKEN cDNA 4933411G11Rik gene (4933411G11Rik), mRNA [NM_177880]
A_51_P418737	0.00671457	11.8711	0.00643658	4.74993	NaN		RNA binding motif protein 33 Gene [Source:MGI (curated);Acc:MGI:1919670] [ENSMUST00000030920]
A_52_P118461	0.00178512	5.36807	0.031988	5.72116	69718	Ipmk	Mus musculus inositol polyphosphate multikinase (Ipmk), mRNA [NM_027184]
A_52_P450298	0.0222268	6.28398	0.00722677	5.38244	NaN		testis expressed gene 18 Gene [Source:MGI Symbol;Acc:MGI:1890547] [ENSMUST00000053363]
A_52_P26357	0.00167421	13.5867	0.0191594	8.30828	54126	Arhgef7	Mus musculus Rho guanine nucleotide exchange factor (GEF7) (Arhgef7), transcript variant 1, mRNA [NM_001113517]
A_52_P239726	0.00333893	5.29771	0.00144748	8.87261	207214	Larp4	Mus musculus La ribonucleoprotein domain family, member 4 (Larp4), transcript variant 2, mRNA [NM_001080948]
A_52_P150356	0.0080931	5.54831	0.0188822	19.4551	27362	Dnajb9	Mus musculus DnaJ (Hsp40) homolog, subfamily B, member 9 (Dnajb9), mRNA [NM_013760]
A_51_P479645	0.000125923	6.29731	0.0059207	10.895	227526	Cdnf	Mus musculus cerebral dopamine neurotrophic factor (Cdnf), mRNA [NM_177647]
A_52_P126238	0.0238216	5.86596	0.00974214	5.64521	14390	Gabpa	Mus musculus GA repeat binding protein, alpha (Gabpa), mRNA [NM_008065]
A_52_P377576	0.0039691	13.6151	0.0397817	6.30134	252903	Ap1s3	adaptor-related protein complex AP-1, sigma 3 Gene [Source:MGI Symbol;Acc:MGI:1891304] [ENSMUST00000067229]
A_52_P557430	0.0171814	4.24308	0.00813662	8.7231	434438	Ccdc36	Mus musculus coiled-coil domain containing 36 (Ccdc36), mRNA [NM_001135198]
A_51_P285137	0.03361	4.13911	0.00040317	5.66322	235380	Dmxl2	Mus musculus Dmx-like 2 (Dmxl2), mRNA [NM_172771]
A_52_P330984	0.0213177	8.05297	0.000978179	13.062	72568	Lin9	Mus musculus lin-9 homolog (C. elegans) (Lin9), transcript variant 1, mRNA [NM_001103182]
A_51_P402393	0.018839	4.65647	0.0280535	7.05748	246293	Klhl8	Mus musculus kelch-like 8 (Drosophila) (Klhl8), mRNA [NM_178741]
A_51_P485594	0.0172352	4.12682	0.00127349	9.55319	66724	Tab3	Mus musculus TGF-beta activated kinase 1/MAP3K7 binding protein 3 (Tab3), mRNA [NM_025729]
A_51_P295237	0.00746379	4.28839	0.029985	11.1935	237253	Lrp11	Mus musculus low density lipoprotein receptor-related protein 11 (Lrp11), mRNA [NM_172784]
A_51_P258359	0.00512474	22.8642	0.00704003	19.5195	210554	Hus1b	Mus musculus Hus1 homolog b (S. pombe) (Hus1b), mRNA [NM_153072]
A_51_P274461	0.0491559	5.87412	0.000432075	8.22267	18422	Ott	Mus musculus ovary testis transcribed (Ott), mRNA [NM_011022]
A_51_P115886	0.0112102	5.35798	0.015765	13.9207	68277	2310057M21Rik	Mus musculus RIKEN cDNA 2310057M21 gene (2310057M21Rik), mRNA [NM_026655]
A_51_P101347	0.00194095	9.85664	0.00172569	4.61783	102502	Pls1	Mus musculus plastin 1 (I-isoform) (Pls1), mRNA [NM_001033210]
A_51_P132483	0.00226651	9.73329	0.00652878	7.17622	75514	1700013H16Rik	RIKEN cDNA 1700013H16 gene Gene [Source:MGI Symbol;Acc:MGI:1922764] [ENSMUST00000067940]
A_52_P613358	0.0181572	4.10007	0.0377227	11.7501	27362	Dnajb9	Mus musculus DnaJ (Hsp40) homolog, subfamily B, member 9 (Dnajb9), mRNA [NM_013760]
A_52_P403484	0.0178638	4.51036	0.0105077	11.8856	19255	Ptpn2	Mus musculus protein tyrosine phosphatase, non-receptor type 2 (Ptpn2), transcript variant 2, mRNA [NM_001127177]
A_51_P206616	0.00439887	4.13039	0.0181646	5.03128	12545	Cdc7	Mus musculus cell division cycle 7 (S. cerevisiae) (Cdc7), mRNA [NM_009863]
A_52_P330766	0.000883345	4.54184	0.014796	11.534	67148	Fam103a1	Mus musculus family with sequence similarity 103, member A1 (Fam103a1), mRNA [NM_025997]
A_52_P408025	0.000700568	4.1374	0.0297893	6.16147	77015	Mpped2	Mus musculus metallophosphoesterase domain containing 2 (Mpped2), transcript variant 1, mRNA [NM_001143683]
A_52_P373961	0.0239185	4.08267	0.0225883	4.12436	227449	Zcchc2	Mus musculus zinc finger, CCHC domain containing 2 (Zcchc2), transcript variant B, mRNA [NM_001122675]
A_52_P527106	0.0202717	4.90136	0.0128068	4.5271	75415	Arhgap12	Mus musculus Rho GTPase activating protein 12 (Arhgap12), transcript variant 1, mRNA [NM_001039692]
A_51_P181565	0.0125485	5.78164	0.0117326	12.9678	15200	Hbegf	Mus musculus heparin-binding EGF-like growth factor (Hbegf), mRNA [NM_010415]
A_52_P535212	0.00104536	5.11246	0.00741633	15.2796	208922	Cpeb3	Mus musculus cytoplasmic polyadenylation element binding protein 3 (Cpeb3), mRNA [NM_198300]
A_51_P365019	0.0322857	6.3788	0.0045167	7.10295	14629	Gclc	Mus musculus glutamate-cysteine ligase, catalytic subunit (Gclc), mRNA [NM_010295]
A_52_P54439	0.00387503	5.22317	0.022607	5.22538	17973	Nck1	Mus musculus non-catalytic region of tyrosine kinase adaptor protein 1 (Nck1), mRNA [NM_010878]
A_51_P220852	0.00800627	9.49902	0.00461988	10.2736	78937	Avl9	Mus musculus AVL9 homolog (S. cerevisiase) (Avl9), mRNA [NM_030235]
A_52_P354271	0.0183086	4.36565	0.0389224	4.5715	68277	2310057M21Rik	Mus musculus RIKEN cDNA 2310057M21 gene (2310057M21Rik), mRNA [NM_026655]
A_52_P495553	0.000488676	6.48772	0.0104729	5.00371	229055	Zbtb10	Mus musculus zinc finger and BTB domain containing 10 (Zbtb10), mRNA [NM_177660]
A_51_P126302	0.00737076	4.98314	0.00780146	16.1375	209003	Rbmx2	Mus musculus RNA binding motif protein, X-linked 2 (Rbmx2), mRNA [NM_173376]
A_52_P652704	0.00996784	8.22569	0.0147149	5.04038	18415	Hspa4l	Mus musculus heat shock protein 4 like (Hspa4l), mRNA [NM_011020]
A_51_P111164	0.0372689	8.63877	0.0428595	4.22639	223881	Rnd1	Mus musculus Rho family GTPase 1 (Rnd1), mRNA [NM_172612]
A_51_P438479	0.0001388	5.9132	0.00833236	6.77257	226442	Zfp281	Mus musculus zinc finger protein 281 (Zfp281), transcript variant 2, mRNA [NM_177643]
A_51_P488422	0.00317323	4.0016	0.0187283	4.47003	75894	Adal	Mus musculus adenosine deaminase-like (Adal), mRNA [NM_029475]
A_52_P114282	0.0103837	4.48046	0.00300673	5.24709	494468	Armcx5	Mus musculus armadillo repeat containing, X-linked 5 (Armcx5), mRNA [NM_001009575]
A_51_P515684	0.0207017	4.95923	0.0199947	7.85324	69291	1700001L05Rik	Mus musculus RIKEN cDNA 1700001L05 gene (1700001L05Rik), non-coding RNA [NR_027980]
A_51_P427401	0.00377347	8.06907	0.00306177	21.5757	NaN		RIKEN cDNA 4932442L08 gene Gene [Source:MGI Symbol;Acc:MGI:1921682] [ENSMUST00000044989]
A_52_P212597	0.0139533	6.47527	0.000388601	11.0237	77963	Hook1	hook homolog 1 (Drosophila) Gene [Source:MGI (curated);Acc:MGI:1925213] [ENSMUST00000030306]
A_51_P156434	0.001272	4.21751	0.0320704	9.19961	70556	Slc25a33	Mus musculus solute carrier family 25, member 33 (Slc25a33), mRNA [NM_027460]
A_51_P156438	0.0201207	5.87057	0.0232143	9.12327	70556	Slc25a33	Mus musculus solute carrier family 25, member 33 (Slc25a33), mRNA [NM_027460]
A_51_P516922	0.000797907	4.26037	0.000537765	13.3801	216742	Fnip1	Mus musculus folliculin interacting protein 1 (Fnip1), mRNA [NM_173753]
A_51_P337696	0.017873	4.09549	0.0152584	5.58302	67128	Ube2g1	Mus musculus ubiquitin-conjugating enzyme E2G 1 (UBC7 homolog, C. elegans) (Ube2g1), mRNA [NM_025985]
A_51_P514351	0.000840236	9.10497	0.00246864	4.48943	22441	Xlr	Mus musculus X-linked lymphocyte-regulated complex (Xlr), mRNA [NM_011725]
A_51_P326854	0.000932109	4.21689	0.000338805	4.26535	70348	Ube2cbp	Mus musculus ubiquitin-conjugating enzyme E2C binding protein (Ube2cbp), mRNA [NM_027394]
A_52_P505091	0.00498541	4.88343	0.0124242	4.6131	212391	Lcor	Mus musculus 2 days pregnant adult female ovary cDNA, RIKEN full-length enriched library, clone:E330009D23 product:unclassifiable, full insert sequence. [AK054275]
A_52_P130570	0.0010894	13.6306	0.0163201	9.2665	110957	D1Pas1	Mus musculus DNA segment, Chr 1, Pasteur Institute 1 (D1Pas1), mRNA [NM_033077]
A_52_P643893	0.0139618	9.47677	0.0149085	21.6748	625175	1700028E10Rik	Mus musculus adult male testis cDNA, RIKEN full-length enriched library, clone:1700028E10 product:unclassifiable, full insert sequence. [AK006454]
A_51_P101228	0.00591813	4.19024	0.00250628	16.5838	229004	Gmeb2	Mus musculus glucocorticoid modulatory element binding protein 2 (Gmeb2), mRNA [NM_198169]
A_52_P256279	0.000252603	5.41934	0.00299893	11.2296	271377	Zbtb11	Mus musculus zinc finger and BTB domain containing 11 (Zbtb11), mRNA [NM_173026]
A_51_P125009	0.0273421	4.09122	0.000672157	5.9514	58998	Pvrl3	Mus musculus poliovirus receptor-related 3 (Pvrl3), transcript variant alpha, mRNA [NM_021495]
A_51_P480653	0.0165654	7.02446	0.0092412	16.6686	100073352	Yy2	Mus musculus Yy2 transcription factor (Yy2), mRNA [NM_001098723]
A_52_P148952	2.23867e-06	14.4581	0.00134566	12.5657	268491	Gm1564	Mus musculus predicted gene 1564 (Gm1564), mRNA [NM_001127576]
A_51_P130015	0.00894606	4.39592	0.00511007	4.40261	13605	Ect2	Mus musculus ect2 oncogene (Ect2), transcript variant 1, mRNA [NM_007900]
A_51_P479914	0.00280931	10.4833	0.0124831	8.14386	74769	Pik3cb	Mus musculus phosphatidylinositol 3-kinase, catalytic, beta polypeptide (Pik3cb), mRNA [NM_029094]
A_51_P232889	0.000629517	4.80108	0.00325303	18.1717	67245	Peli1	Mus musculus pellino 1 (Peli1), mRNA [NM_023324]
A_51_P141152	0.00453117	4.22405	0.00166828	8.88138	93759	Sirt1	Mus musculus sirtuin 1 (silent mating type information regulation 2, homolog) 1 (S. cerevisiae) (Sirt1), transcript variant 1, mRNA [NM_019812]
A_51_P125725	0.0370827	4.68595	0.0168358	8.72742	20408	Sh3gl3	Mus musculus SH3-domain GRB2-like 3 (Sh3gl3), mRNA [NM_017400]
A_52_P586441	0.00476807	5.51274	0.00115188	5.22706	18710	Pik3r3	Mus musculus phosphatidylinositol 3 kinase, regulatory subunit, polypeptide 3 (p55) (Pik3r3), mRNA [NM_181585]
A_52_P528600	0.0102111	5.43515	0.0353821	7.03547	15242	Hhex	Mus musculus hematopoietically expressed homeobox (Hhex), mRNA [NM_008245]
A_52_P130079	0.000847143	5.10267	0.0104844	5.06292	244421	Lonrf1	Mus musculus LON peptidase N-terminal domain and ring finger 1 (Lonrf1), mRNA [NM_001081150]
A_51_P127958	0.000128146	4.33279	0.00975831	9.95148	67148	Fam103a1	Mus musculus family with sequence similarity 103, member A1 (Fam103a1), mRNA [NM_025997]
A_51_P405007	0.00323534	8.14193	0.0139524	4.36519	74469	Taf7l	Mus musculus TAF7-like RNA polymerase II, TATA box binding protein (TBP)-associated factor (Taf7l), mRNA [NM_028958]
A_51_P298615	0.00297966	10.6488	0.010679	24.6368	16875	Lhx8	Mus musculus LIM homeobox protein 8 (Lhx8), mRNA [NM_010713]
A_51_P224630	0.000733549	6.27078	0.0252834	7.10845	68857	Dtwd2	Mus musculus DTW domain containing 2 (Dtwd2), transcript variant 1, mRNA [NM_026854]
A_51_P214747	0.00740701	5.24749	0.0338178	6.60042	243771	Parp12	Mus musculus poly (ADP-ribose) polymerase family, member 12 (Parp12), mRNA [NM_172893]
A_51_P211458	0.000147086	6.00907	0.0321028	5.42012	78832	2700078E11Rik	Mus musculus RIKEN cDNA 2700078E11 gene (2700078E11Rik), transcript variant 1, mRNA [NM_030197]

## Sheet: 115 probes.txt
Supplementary Data 1. Genes enriched in NANOS2 and DAZL IP (115 probes)
ProbeName	P-Value(Nanos2 PP 4fold 0.05)	Fold Change(Nanos2 PP 4fold 0.05)	P-Value(Female PP 4fold 0.05)	Fold Change(Female PP 4fold 0.05)	P-Value(Male PP 4fold 0.05)	Fold Change(Male PP 4fold 0.05)	EntrezGeneID(Nanos2 PP 4fold 0.05)	GeneSymbol	Description
A_52_P674694	0.00381557	4.76722	0.0054611	14.5979	0.00995856	10.9289	67150	Rnf141	ring finger protein 141 Gene [Source:MGI Symbol;Acc:MGI:1914400] [ENSMUST00000106682]
A_52_P489979	0.00132326	4.24496	0.0321326	5.70439	0.0211119	9.05804	382034	Gse1	Mus musculus genetic suppressor element 1 (Gse1), transcript variant 1, mRNA [NM_198671]
A_52_P408338	0.0183813	5.04135	0.00540677	15.3872	0.00277962	19.6315	74648	S100pbp	S100P binding protein Gene [Source:MGI (curated);Acc:MGI:1921898] [ENSMUST00000106061]
A_51_P338746	0.0111175	9.3549	0.0124462	14.7402	0.0427992	10.4012	12142	Prdm1	Mus musculus PR domain containing 1, with ZNF domain (Prdm1), mRNA [NM_007548]
A_51_P183803	0.0157004	5.72069	0.0229813	7.30285	0.00638926	8.95135	20439	Siah2	Mus musculus seven in absentia 2 (Siah2), mRNA [NM_009174]
A_52_P299903	0.000408867	5.65341	0.0345118	4.59188	0.00637377	16.1655	16574	Kif5c	Mus musculus kinesin family member 5C (Kif5c), mRNA [NM_008449]
A_52_P597818	0.023769	4.75396	0.0339722	5.80595	0.00122207	7.90488	380878	AF067063	Mus musculus cDNA sequence AF067063 (AF067063), mRNA [NM_001001449]
A_51_P388042	0.00819065	4.98259	0.00504086	12.5366	0.00593143	6.73153	30928	Zfp238	Mus musculus zinc finger protein 238 (Zfp238), transcript variant 2, mRNA [NM_013915]
A_52_P450934	0.0206085	6.25824	0.00585378	39.4874	0.00612055	26.0773	75552	Paqr9	Mus musculus progestin and adipoQ receptor family member IX (Paqr9), mRNA [NM_198414]
A_51_P140541	0.0209828	4.50033	0.00793342	7.0823	0.00468257	13.3766	19043	Ppm1b	Mus musculus protein phosphatase 1B, magnesium dependent, beta isoform (Ppm1b), transcript variant 1, mRNA [NM_001159496]
A_51_P498257	0.00318107	5.25327	0.00815832	15.3416	0.0115515	11.4648	67150	Rnf141	ring finger protein 141 Gene [Source:MGI Symbol;Acc:MGI:1914400] [ENSMUST00000106682]
A_52_P197095	0.0231854	4.41859	0.0208414	14.8832	0.00434947	16.2422	237459	Cdk17	Mus musculus cyclin-dependent kinase 17 (Cdk17), mRNA [NM_146239]
A_52_P231729	0.0039467	6.52591	0.023361	30.0483	0.014496	18.4587	15006	H2-Q1	Mus musculus histocompatibility 2, Q region locus 1 (H2-Q1), mRNA [NM_010390]
A_51_P293269	0.00634641	6.51856	0.0319835	8.2915	0.0110995	7.90999	18583	Pde7a	Mus musculus phosphodiesterase 7A (Pde7a), transcript variant 1, mRNA [NM_008802]
A_51_P211923	0.00918324	6.46845	0.000413385	19.2133	0.0120294	17.2793	208691	Eif5a2	Mus musculus eukaryotic translation initiation factor 5A2 (Eif5a2), mRNA [NM_177586]
A_52_P462296	0.0147819	11.0187	0.011095	15.931	0.0179087	15.2066	12877	Cpeb1	Mus musculus cytoplasmic polyadenylation element binding protein 1 (Cpeb1), mRNA [NM_007755]
A_52_P297724	0.00876839	7.18916	0.0113416	27.5838	0.00841807	27.677	56405	Dusp14	Mus musculus dual specificity phosphatase 14 (Dusp14), mRNA [NM_019819]
A_51_P198835	0.024626	6.27839	0.00695985	20.8908	0.00278483	6.77145	27362	Dnajb9	Mus musculus DnaJ (Hsp40) homolog, subfamily B, member 9 (Dnajb9), mRNA [NM_013760]
A_51_P477121	0.00419269	9.95264	0.0310799	9.47374	0.0116836	23.2549	58801	Pmaip1	Mus musculus phorbol-12-myristate-13-acetate-induced protein 1 (Pmaip1), mRNA [NM_021451]
A_51_P378602	0.000407965	4.56163	0.0148205	22.8509	0.0101173	8.86511	20438	Siah1b	Mus musculus seven in absentia 1B (Siah1b), mRNA [NM_009173]
A_51_P138790	0.000800831	5.97105	0.0336015	9.176	0.0179591	10.9027	71801	Plekhf2	Mus musculus pleckstrin homology domain containing, family F (with FYVE domain) member 2 (Plekhf2), mRNA [NM_175175]
A_52_P355709	0.00812019	8.51924	0.00875424	24.4895	0.0327926	8.97884	664837	Gm7361	PREDICTED: Mus musculus hypothetical LOC664837, transcript variant 2 (LOC664837), mRNA [XM_973329]
A_52_P70787	0.0120634	4.22018	2.86301e-05	8.14467	5.26952e-05	9.795	114642	Brdt	Mus musculus bromodomain, testis-specific (Brdt), transcript variant 1, mRNA [NM_054054]
A_51_P201254	0.000821567	4.78413	0.000953379	11.4961	0.000297022	8.10752	236904	Klhl15	kelch-like 15 (Drosophila) Gene [Source:MGI (curated);Acc:MGI:1923400] [ENSMUST00000113915]
A_51_P514675	0.0112602	8.2294	0.00956933	13.7893	0.0040485	16.0842	67966	Zcchc10	Mus musculus zinc finger, CCHC domain containing 10 (Zcchc10), mRNA [NM_026479]
A_51_P195034	0.00870796	5.08656	0.00197591	11.8219	0.00341906	10.1435	71988	Esco2	Mus musculus establishment of cohesion 1 homolog 2 (S. cerevisiae) (Esco2), mRNA [NM_028039]
A_52_P215798	0.01999	4.23445	0.0147795	11.2139	0.0115306	12.8429	66654	Tex12	Mus musculus testis expressed gene 12 (Tex12), mRNA [NM_025687]
A_51_P135012	0.000677128	7.90993	0.0164184	7.01331	0.0176071	9.55545	52428	Rhpn2	Mus musculus rhophilin, Rho GTPase binding protein 2 (Rhpn2), mRNA [NM_027897]
A_51_P237575	0.0017162	4.09174	0.0115033	13.85	0.00705958	21.8347	68050	Akirin1	Mus musculus akirin 1 (Akirin1), mRNA [NM_023423]
A_51_P246060	0.0460562	4.79664	0.00330084	8.51731	0.00706233	7.63406	13164	Dazl	Mus musculus deleted in azoospermia-like (Dazl), mRNA [NM_010021]
A_52_P453884	0.0118303	6.95701	0.0120473	14.1972	0.0158541	12.2874	56458	Foxo1	Mus musculus forkhead box O1 (Foxo1), mRNA [NM_019739]
A_52_P277695	0.0192685	7.76868	0.0026398	16.0965	0.00435463	17.4145	219105	Zmym5	Mus musculus zinc finger, MYM-type 5 (Zmym5), mRNA [NM_144842]
A_51_P282268	0.0256007	8.72723	0.00815143	16.2031	0.00405469	8.72078	75627	Snapc1	Mus musculus small nuclear RNA activating complex, polypeptide 1 (Snapc1), mRNA [NM_178392]
A_52_P510119	0.00408637	4.36847	0.00150609	7.93559	0.00287375	7.23521	70974	Pgm2l1	Mus musculus phosphoglucomutase 2-like 1 (Pgm2l1), mRNA [NM_027629]
A_51_P337543	0.0347643	4.17119	0.00545365	20.3076	0.0018881	15.3958	93683	Glce	Mus musculus glucuronyl C5-epimerase (Glce), mRNA [NM_033320]
A_51_P503722	9.66692e-05	10.497	0.00832714	15.81	0.00779457	15.1643	15572	Elavl4	Mus musculus ELAV (embryonic lethal, abnormal vision, Drosophila)-like 4 (Hu antigen D) (Elavl4), transcript variant 2, mRNA [NM_001038698]
A_51_P509229	7.75022e-05	4.49912	0.00435541	5.46461	0.000929203	7.9781	233833	Tnrc6a	Mus musculus trinucleotide repeat containing 6a (Tnrc6a), mRNA [NM_144925]
A_52_P406036	0.00115224	6.59765	0.00157007	11.2192	0.00690014	6.30107	70925	Cdkn2aip	Mus musculus CDKN2A interacting protein (Cdkn2aip), mRNA [NM_172407]
A_52_P452504	0.00171548	6.52881	0.00645395	24.2267	0.00330363	12.3269	NaN		UI-M-BH2.2-aor-h-01-0-UI.s1 NIH_BMAP_M_S3.2 Mus musculus cDNA clone UI-M-BH2.2-aor-h-01-0-UI 3'. [AW122171]
A_51_P277884	0.000626132	4.74956	0.0179041	6.974	0.0206318	5.12257	13664	Eif1a	Mus musculus eukaryotic translation initiation factor 1A (Eif1a), mRNA [NM_010120]
A_52_P676819	0.00183288	6.07573	0.00545338	13.8925	0.0235558	6.279	12173	Bnc1	Mus musculus basonuclin 1 (Bnc1), mRNA [NM_007562]
A_52_P62284	0.000894932	5.31475	0.0488282	8.2058	0.0264021	5.65526	30878	Apln	Mus musculus apelin (Apln), mRNA [NM_013912]
A_52_P323415	0.0365837	5.53135	0.00129531	11.0082	0.00280714	4.19445	67579	Cpeb4	cytoplasmic polyadenylation element binding protein 4 Gene [Source:MGI (curated);Acc:MGI:1914829] [ENSMUST00000020543]
A_52_P535907	0.0404747	4.38705	0.0123996	11.253	0.0161215	5.65581	208768	BC031781	Mus musculus cDNA sequence BC031781 (BC031781), mRNA [NM_145943]
A_51_P364031	0.0270427	4.16328	0.00714161	36.6234	0.000627668	43.7961	67515	Ttc33	Mus musculus tetratricopeptide repeat domain 33 (Ttc33), mRNA [NM_026213]
A_52_P199019	0.0023927	10.5654	0.0336037	11.6083	0.00304276	18.6127	94088	Trim6	Mus musculus tripartite motif-containing 6 (Trim6), mRNA [NM_001013616]
A_51_P314497	0.00105425	4.69043	0.0103671	8.39221	0.0294452	4.12115	68815	Btbd10	Mus musculus BTB (POZ) domain containing 10 (Btbd10), mRNA [NM_133700]
A_51_P313294	0.0161094	4.46303	0.000357076	19.0292	0.0034305	21.1538	66935	Cir1	Mus musculus corepressor interacting with RBPJ, 1 (Cir1), mRNA [NM_025854]
A_52_P523399	0.00388954	6.15815	0.0108073	14.9933	0.00961606	9.33003	75801	4930447C04Rik	Mus musculus IKEN cDNA 4930447C04 gene (4930447C04Rik), mRNA [NM_029444]
A_51_P160576	0.00281924	6.24109	0.00453068	7.62699	0.0120625	7.17194	75770	Brsk2	Mus musculus 0 day neonate head cDNA, RIKEN full-length enriched library, clone:4833424K13 product:unclassifiable, full insert sequence. [AK014760]
A_51_P138044	0.00422699	5.47116	0.0102872	9.77781	0.0197859	8.12709	56458	Foxo1	Mus musculus forkhead box O1 (Foxo1), mRNA [NM_019739]
A_51_P499254	0.0106005	6.36764	0.00372467	16.8835	0.0156621	5.37911	109019	Obfc2a	Mus musculus oligonucleotide/oligosaccharide-binding fold containing 2A (Obfc2a), mRNA [NM_028696]
A_52_P1133481	0.000633169	4.84296	0.0317113	6.2028	0.00313672	5.47257	675467	LOC675467	PREDICTED: Mus musculus hypothetical LOC675467 (LOC675467), misc RNA [XR_031406]
A_51_P486068	0.000338585	5.88011	0.0168156	6.27178	0.00924295	7.57675	64453	Zfp280b	Mus musculus zinc finger protein 280B (Zfp280b), mRNA [NM_177475]
A_51_P299934	0.00731555	6.7355	0.0201695	6.82969	0.0345186	5.54741	270802	BC048403	Mus musculus cDNA sequence BC048403 (BC048403), mRNA [NM_173022]
A_51_P142091	0.00508678	4.02985	0.0193267	9.67838	0.0172512	7.44986	78541	Asb8	Mus musculus ankyrin repeat and SOCS box-containing 8 (Asb8), transcript variant 1, mRNA [NM_030121]
A_52_P658644	0.0312842	4.09715	0.00227621	15.2256	0.00446276	4.41312	216742	Fnip1	Mus musculus folliculin interacting protein 1 (Fnip1), mRNA [NM_173753]
A_51_P205820	0.00121489	5.86536	0.0164678	9.75406	0.0082456	17.9788	194655	Klf11	Mus musculus Kruppel-like factor 11 (Klf11), mRNA [NM_178357]
A_52_P645637	0.00020912	9.1168	0.000226036	36.3377	0.000402206	56.5383	71599	Senp8	Mus musculus SUMO/sentrin specific peptidase 8 (Senp8), transcript variant 1, mRNA [NM_001172068]
A_51_P214251	0.00857352	7.24891	0.00722949	21.8015	0.0252439	15.8781	67795	Rnls	Mus musculus renalase, FAD-dependent amine oxidase (Rnls), transcript variant 1, mRNA [NM_001167818]
A_52_P66205	0.0324928	5.31216	0.0176132	4.69656	0.0110041	6.55529	211651	Fancd2	Fanconi anemia, complementation group D2 Gene [Source:MGI (curated);Acc:MGI:2448480] [ENSMUST00000036340]
A_51_P136888	0.00710671	6.94953	0.00140868	6.3002	0.00622702	7.98111	19645	Rb1	Mus musculus retinoblastoma 1 (Rb1), mRNA [NM_009029]
A_51_P378511	0.000201862	11.9162	0.000218947	17.6907	0.00195364	10.8211	75329	Atf7ip2	Mus musculus activating transcription factor 7 interacting protein 2 (Atf7ip2), transcript variant 1, mRNA [NM_153123]
A_52_P71105	0.000611714	5.33552	0.0158945	21.0354	0.00360501	77.3007	170742	Sertad3	Mus musculus SERTA domain containing 3 (Sertad3), mRNA [NM_133210]
A_52_P619192	0.0029268	6.12808	0.00494527	9.06568	0.0150775	6.65866	242819	Rundc3b	Mus musculus RUN domain containing 3B (Rundc3b), mRNA [NM_198620]
A_52_P105147	0.000216586	4.01825	0.0106518	9.09761	0.0241888	9.34194	327826	Frs2	Mus musculus fibroblast growth factor receptor substrate 2 (Frs2), mRNA [NM_177798]
A_52_P535623	0.0284356	5.11066	0.000491825	14.96	4.64037e-05	12.81	77963	Hook1	Mus musculus hook homolog 1 (Drosophila) (Hook1), mRNA [NM_030014]
A_52_P331227	0.00458236	5.38663	0.0212052	7.09913	0.0335465	5.41984	NaN		Q6IE84_MOUSE (Q6IE84) Jade1S protein, partial (11%) [TC1633516]
A_51_P472799	0.00242736	4.96935	0.0230518	6.05149	0.0334295	6.01273	69718	Ipmk	Mus musculus inositol polyphosphate multikinase (Ipmk), mRNA [NM_027184]
A_52_P44994	0.00762072	7.83709	0.00835285	33.448	0.00997388	17.5987	20438	Siah1b	Mus musculus seven in absentia 1B (Siah1b), mRNA [NM_009173]
A_52_P181759	0.0103786	4.4932	0.00547985	9.8007	0.000799225	17.2846	208691	Eif5a2	Mus musculus eukaryotic translation initiation factor 5A2 (Eif5a2), mRNA [NM_177586]
A_51_P461031	0.000777921	5.02401	0.0168606	7.91473	0.0281623	6.8458	14628	Ostm1	Mus musculus osteopetrosis associated transmembrane protein 1 (Ostm1), mRNA [NM_172416]
A_51_P126310	0.0441467	5.25949	0.00695761	8.43662	0.0270338	4.12847	108943	Rg9mtd2	Mus musculus nullipotent stem cell CRL-2070 NE cDNA, RIKEN full-length enriched library, clone:G430033E11 product:hypothetical protein, full insert sequence. [AK089967]
A_52_P255959	0.00158339	13.0127	0.00508449	41.5603	0.00768196	19.2132	239083	Ccnb1ip1	Mus musculus cyclin B1 interacting protein 1 (Ccnb1ip1), mRNA [NM_001111119]
A_51_P311199	0.00324438	9.41896	0.00442528	12.8358	0.00296601	6.83539	20616	Snap91	Mus musculus synaptosomal-associated protein 91 (Snap91), mRNA [NM_013669]
A_52_P303891	0.000895687	9.9778	0.0094871	7.01502	0.00589275	6.3771	353187	Nr1d2	Mus musculus nuclear receptor subfamily 1, group D, member 2 (Nr1d2), mRNA [NM_011584]
A_52_P259214	0.0092449	5.5463	0.0109524	16.3914	0.00454774	20.3342	NaN		cell division cycle 42 homolog (S. cerevisiae) Gene [Source:MGI (curated);Acc:MGI:106211] [ENSMUST00000030417]
A_51_P451632	0.00473723	6.27461	0.0100328	24.1001	0.000315296	17.0643	381622	5031410I06Rik	Mus musculus RIKEN cDNA 5031410I06 gene (5031410I06Rik), mRNA [NM_207657]
A_52_P469842	0.00904138	5.05976	0.0103123	10.6379	0.00264652	9.29905	17246	Mdm2	Mus musculus transformed mouse 3T3 cell double minute 2 (Mdm2), mRNA [NM_010786]
A_52_P820923	0.0182963	5.59793	0.006917	8.68321	0.037255	5.48312	69291	1700001L05Rik	Mus musculus RIKEN cDNA 1700001L05 gene (1700001L05Rik), non-coding RNA [NR_027980]
A_52_P95060	0.000215853	5.31099	0.00320761	8.71649	0.0257179	5.16997	268980	Strn	striatin, calmodulin binding protein Gene [Source:MGI (curated);Acc:MGI:1333757] [ENSMUST00000145910]
A_51_P116609	0.000117329	5.21531	0.0135663	11.091	0.00842021	11.3933	66654	Tex12	Mus musculus testis expressed gene 12 (Tex12), mRNA [NM_025687]
A_52_P674165	0.000267584	6.86063	0.000181316	6.86491	0.00353948	6.281	242860	Rsbn1l	Mus musculus round spermatid basic protein 1-like (Rsbn1l), mRNA [NM_001080977]
A_51_P407351	0.0085581	6.56896	0.00774052	10.6148	0.00173578	36.049	17076	Ly75	Mus musculus receptor DEC205 mRNA, complete cds. [U19271]
A_51_P286034	0.0048709	4.61526	0.0232881	9.83921	0.0315052	7.20879	104479	Ccdc117	Mus musculus coiled-coil domain containing 117 (Ccdc117), mRNA [NM_134033]
A_51_P497317	0.0258015	9.59447	0.00112977	8.51883	0.00413265	24.1203	216198	Tcp11l2	Mus musculus t-complex 11 (mouse) like 2 (Tcp11l2), mRNA [NM_146008]
A_51_P240329	0.0122173	4.73129	0.00217535	20.9283	0.00172115	11.801	67048	2610030H06Rik	Mus musculus RIKEN cDNA 2610030H06 gene (2610030H06Rik), mRNA [NM_001081356]
A_52_P502141	0.00199272	6.48794	0.00856044	6.12413	0.0349157	5.52789	226098	Hectd2	Mus musculus HECT domain containing 2 (Hectd2), transcript variant 2, mRNA [NM_172637]
A_52_P48814	0.0196652	4.45411	0.00387089	11.5156	0.0144298	8.07404	228829	Phf20	Mus musculus PHD finger protein 20 (Phf20), mRNA [NM_172674]
A_52_P607103	0.00209806	4.94344	0.0081337	6.90087	0.00866894	5.60089	18710	Pik3r3	Mus musculus phosphatidylinositol 3 kinase, regulatory subunit, polypeptide 3 (p55) (Pik3r3), mRNA [NM_181585]
A_51_P160907	0.00538762	4.5256	0.00586463	8.78472	0.00166436	7.38124	338467	Morc3	Mus musculus microrchidia 3 (Morc3), mRNA [NM_001045529]
A_51_P256003	0.00560384	6.30526	0.00588385	22.7995	0.00588703	11.8587	22682	Zfand5	Mus musculus zinc finger, AN1-type domain 5 (Zfand5), mRNA [NM_009551]
A_52_P145767	0.00756425	4.24536	0.00178401	10.5303	0.00689603	6.30514	70675	Vcpip1	Mus musculus valosin containing protein (p97)/p47 complex interacting protein 1 (Vcpip1), mRNA [NM_173443]
A_52_P623775	0.0148932	5.27732	0.00592132	17.689	0.0235803	6.6918	71151	Eri2	Mus musculus exoribonuclease 2 (Eri2), mRNA [NM_027698]
A_52_P288288	0.013375	5.18304	0.000347763	11.4324	0.00772969	11.3621	219105	Zmym5	Mus musculus zinc finger, MYM-type 5 (Zmym5), mRNA [NM_144842]
A_52_P330540	0.00495333	4.41271	0.0169164	13.2043	0.0178448	6.68344	66578	2610039C10Rik	Mus musculus RIKEN cDNA 2610039C10 gene (2610039C10Rik), mRNA [NM_025642]
A_51_P339858	0.00637103	4.48727	0.00447063	16.5149	0.00121864	34.8946	17344	Pias2	Mus musculus protein inhibitor of activated STAT 2 (Pias2), transcript variant 1, mRNA [NM_008602]
A_51_P201137	0.00883999	4.09171	0.0149038	11.6142	0.019069	8.40554	98386	Lbr	Mus musculus lamin B receptor (Lbr), mRNA [NM_133815]
A_51_P475930	0.000859978	4.9282	0.010893	12.4129	0.031886	5.2518	71967	Mageb16	Mus musculus melanoma antigen family B, 16 (Mageb16), transcript variant 1, mRNA [NM_028025]
A_52_P122664	0.00317938	12.6075	0.0275087	11.2445	0.0201667	4.64911	14536	Nr6a1	Mus musculus nuclear receptor subfamily 6, group A, member 1 (Nr6a1), transcript variant 1, mRNA [NM_010264]
A_51_P413376	0.00196262	5.19767	0.0434615	4.46084	0.0248148	6.11406	22702	Zfp42	Mus musculus zinc finger protein 42 (Zfp42), mRNA [NM_009556]
A_52_P62444	0.00372781	11.0849	0.00895286	11.7612	0.00167498	13.7867	20965	Syn2	Mus musculus synapsin II (Syn2), transcript variant IIb, mRNA [NM_013681]
A_52_P742248	0.00355012	5.44411	0.0108581	15.616	0.00517008	19.0073	72750	Fam117b	Mus musculus family with sequence similarity 117, member B (Fam117b), transcript variant 1, mRNA [NM_001037725]
A_52_P674087	0.0219776	5.2268	0.0078229	8.13011	0.0121883	8.84033	235472	Prtg	Mus musculus protogenin homolog (Gallus gallus) (Prtg), mRNA [NM_175485]
A_51_P120008	0.0128633	5.68591	0.000140669	16.2886	0.0118926	4.08222	72404	Wdr44	Mus musculus WD repeat domain 44 (Wdr44), mRNA [NM_175180]
A_51_P426919	0.000871607	5.92361	0.0404106	5.0473	0.013364	8.20735	14910	Gt(ROSA)26Sor	Mus musculus gene trap ROSA 26, Philippe Soriano (Gt(ROSA)26Sor), transcript variant 1, non-coding RNA [NR_027008]
A_51_P189777	0.00660345	8.34411	0.00902816	16.4789	0.0428094	4.56561	12457	Ccrn4l	Mus musculus CCR4 carbon catabolite repression 4-like (S. cerevisiae) (Ccrn4l), mRNA [NM_009834]
A_52_P664899	0.00564594	8.65286	0.000729266	27.5466	1.40741e-05	22.844	15569	Elavl2	Mus musculus ELAV (embryonic lethal, abnormal vision, Drosophila)-like 2 (Hu antigen B) (Elavl2), transcript variant 1, mRNA [NM_207685]
A_52_P244030	0.00831148	4.45656	0.0230455	6.90027	0.00323788	26.6941	329003	Zfp516	Mus musculus zinc finger protein 516 (Zfp516), transcript variant 1, mRNA [NM_183033]
A_52_P144399	0.00839426	5.98691	0.00874896	11.8955	0.0185776	5.77625	70646	Naa30	Mus musculus N(alpha)-acetyltransferase 30, NatC catalytic subunit (Naa30), mRNA [NM_001081430]
A_52_P537907	0.00220964	4.82795	0.0258735	12.116	0.014109	4.70591	211484	Tsga10	Mus musculus NOD-derived CD11c +ve dendritic cells cDNA, RIKEN full-length enriched library, clone:F630013C09 product:hypothetical protein, full insert sequence. [AK170053]
A_52_P1027170	0.000952419	12.3435	0.0137562	9.57146	0.0106834	8.2576	327992	Hsf5	Mus musculus heat shock transcription factor family member 5 (Hsf5), mRNA [NM_001045527]
A_52_P350950	0.00213856	6.37531	0.0165225	12.7071	0.0073254	11.7315	329727	Dennd2c	Mus musculus DENN/MADD domain containing 2C (Dennd2c), mRNA [NM_177857]
A_51_P284730	0.0116332	4.9083	0.0141051	6.51879	0.00580806	12.3692	71532	9030418K01Rik	RIKEN cDNA 9030418K01 gene Gene [Source:MGI Symbol;Acc:MGI:1918782] [ENSMUST00000094251]
A_51_P490867	0.0041274	10.0113	0.0114364	7.76318	0.00629199	11.6453	224794	Enpp4	Mus musculus ectonucleotide pyrophosphatase/phosphodiesterase 4 (Enpp4), mRNA [NM_199016]

## Sheet: 47 probes.txt
Supplementary Data 1. Genes enriched in NANOS2 and DAZL IP (47 probes)
ProbeName	P-Value(Nanos2 PP 4fold 0.05)	Fold Change(Nanos2 PP 4fold 0.05)	P-Value(Male PP 4fold 0.05)	Fold Change(Male PP 4fold 0.05)	EntrezGeneID(Nanos2 PP 4fold 0.05)	GeneSymbol	Description
A_52_P619007	1.17797e-05	4.1789	0.00226445	4.79243	70122	Mllt3	Mus musculus myeloid/lymphoid or mixed-lineage leukemia (trithorax homolog, Drosophila); translocated to, 3 (Mllt3), transcript variant 1, mRNA [NM_027326]
A_51_P121031	0.000711695	12.2175	0.00122357	20.5852	72925	2015-03-01	Mus musculus membrane-associated ring finger (C3HC4) 1 (March1), transcript variant 3, mRNA [NM_175188]
A_52_P473045	0.00250146	4.22668	0.00119841	7.46873	319651	Usp37	Mus musculus ubiquitin specific peptidase 37 (Usp37), mRNA [NM_176972]
A_51_P431316	0.00712039	4.65917	0.0440526	4.32125	66799	Ube2w	Mus musculus ubiquitin-conjugating enzyme E2W (putative) (Ube2w), mRNA [NM_025773]
A_52_P586679	5.47847e-05	7.20344	0.00720726	13.3981	20471	Six1	Mus musculus sine oculis-related homeobox 1 homolog (Drosophila) (Six1), mRNA [NM_009189]
A_51_P281673	0.0449594	5.81286	0.00105471	148.928	16705	Krtap9-1	Mus musculus keratin associated protein 9-1 (Krtap9-1), mRNA [NM_015741]
A_51_P111612	0.0246727	4.41729	0.00873425	11.8307	66412	Arrdc4	Mus musculus arrestin domain containing 4 (Arrdc4), transcript variant 1, mRNA [NM_001042592]
A_52_P505413	0.0151542	5.03663	0.0102195	4.43072	72388	Ripk4	Mus musculus receptor-interacting serine-threonine kinase 4 (Ripk4), mRNA [NM_023663]
A_51_P500661	0.0139277	8.43056	0.00888989	26.6067	328234	Rnf182	Mus musculus ring finger protein 182 (Rnf182), mRNA [NM_183204]
A_51_P461716	0.010316	6.35059	0.00640278	6.15804	217558	G2e3	Mus musculus G2/M-phase specific E3 ubiquitin ligase (G2e3), transcript variant 1, mRNA [NM_001015099]
A_52_P368945	0.00315874	4.47006	0.000409747	16.654	54353	Skap2	Mus musculus adult male medulla oblongata cDNA, RIKEN full-length enriched library, clone:6330416C15 product:unclassifiable, full insert sequence. [AK134567]
A_51_P264781	0.00247474	4.1795	0.00742844	4.20399	108097	Prkab2	protein kinase, AMP-activated, beta 2 non-catalytic subunit Gene [Source:MGI (curated);Acc:MGI:1336185] [ENSMUST00000045743]
A_51_P418820	0.02482234+B15	5.19187	0.0291131	7.78745	21420	Tcfap2c	Mus musculus transcription factor AP-2, gamma (Tcfap2c), transcript variant 1, mRNA [NM_009335]
A_52_P631499	0.000140506	7.20577	0.00399009	11.0825	100047536	LOC100047539	PREDICTED: Mus musculus similar to SEC15 homolog (LOC100047539), mRNA [XM_001478369]
A_52_P57171	0.0191518	4.09483	0.00703415	5.27825	320557	Fam169a	Mus musculus 12 days embryo embryonic body between diaphragm region and neck cDNA, RIKEN full-length enriched library, clone:9430097O20 product:unclassifiable, full insert sequence. [AK035190]
A_52_P676861	0.00663355	6.44396	0.0102784	6.4296	380669	Lin28b	Mus musculus lin-28 homolog B (C. elegans) (Lin28b), mRNA [NM_001031772]
A_51_P276418	0.000181305	11.3676	0.0197526	4.26143	270192	Rab6b	Mus musculus RAB6B, member RAS oncogene family (Rab6b), mRNA [NM_173781]
A_52_P648433	0.00195105	8.11702	0.00056279	5.80981	83555	Tex13	Mus musculus testis expressed gene 13 (Tex13), mRNA [NM_031381]
A_52_P266320	0.00256453	5.49398	0.00279705	6.34047	338351	Sfrs17b	Mus musculus splicing factor, arginine/serine-rich 17b (Sfrs17b), mRNA [NM_001081956]
A_52_P260468	0.0112606	4.82843	0.00702533	4.37591	330409	Cecr2	Mus musculus cat eye syndrome chromosome region, candidate 2 homolog (human) (Cecr2), mRNA [NM_001128151]
A_51_P379478	0.00460044	4.66476	0.00360678	6.96852	210356	Nckap5	Mus musculus NCK-associated protein 5 (Nckap5), transcript variant 2, mRNA [NM_172484]
A_52_P518422	0.00797118	5.38746	0.0112849	7.05293	240041	A630033E08Rik	Mus musculus RIKEN cDNA A630033E08 gene (A630033E08Rik), transcript variant 2, mRNA [NM_177358]
A_52_P199023	0.00937704	6.06391	0.00138277	17.574	94088	Trim6	Mus musculus tripartite motif-containing 6 (Trim6), mRNA [NM_001013616]
A_51_P417179	0.0297801	4.41153	0.0176325	4.36974	75296	Fgfr1op	Mus musculus Fgfr1 oncogene partner (Fgfr1op), mRNA [NM_201230]
A_52_P199024	0.00436311	6.07876	0.0116968	26.2496	94088	Trim6	Mus musculus tripartite motif-containing 6 (Trim6), mRNA [NM_001013616]
A_52_P650553	0.000956046	7.75299	0.00843866	11.2069	67876	Coq10b	Mus musculus coenzyme Q10 homolog B (S. cerevisiae) (Coq10b), nuclear gene encoding mitochondrial protein, transcript variant 1, mRNA [NM_001039710]
A_51_P411770	0.0170345	4.34711	0.0422298	4.39778	66164	Nip7	Mus musculus nuclear import 7 homolog (S. cerevisiae) (Nip7), transcript variant 1, mRNA [NM_025391]
A_52_P629849	0.000418492	4.54702	0.0194085	6.03919	22702	Zfp42	Mouse REX-1 mRNA, complete cds. [M28382]
A_52_P621588	0.00106408	5.84644	0.0216851	8.36372	242700	Il28ra	Mus musculus interleukin 28 receptor alpha (Il28ra), mRNA [NM_174851]
A_52_P607702	0.0118376	4.97091	0.00964791	12.63	NaN
A_51_P285856	0.00191604	8.81175	0.00184899	17.4513	74954	4930503E14Rik	Mus musculus RIKEN cDNA 4930503E14 gene (4930503E14Rik), mRNA [NM_029131]
A_51_P497502	0.00161593	7.70443	0.00983889	19.2697	NaN		Mus musculus 15 days embryo male testis cDNA, RIKEN full-length enriched library, clone:8030476K19 product:mitochondria located 1 homolog (human), full insert sequence. [AK033258]
A_52_P209973	0.00767999	6.11512	0.00295564	44.1921	66072	Sdhaf2	Mus musculus 9 days embryo whole body cDNA, RIKEN full-length enriched library, clone:D030047J03 product:unclassifiable, full insert sequence. [AK083578]
A_52_P596112	0.00150318	4.37775	0.00298693	4.97096	NaN		v-maf musculoaponeurotic fibrosarcoma oncogene family, protein G (avian) Gene [Source:MGI (curated);Acc:MGI:96911] [ENSMUST00000058162]
A_51_P432567	0.00398706	9.61375	0.00234242	23.6532	15228	Foxg1	Mus musculus forkhead box G1 (Foxg1), transcript variant 1, mRNA [NM_008241]
A_51_P432180	0.00147871	4.33939	0.0221126	5.01184	104681	Slc16a6	Mus musculus solute carrier family 16 (monocarboxylic acid transporters), member 6 (Slc16a6), transcript variant 1, mRNA [NM_001029842]
A_51_P268069	0.0218892	13.7698	0.00460494	13.089	20471	Six1	Mus musculus sine oculis-related homeobox 1 homolog (Drosophila) (Six1), mRNA [NM_009189]
A_51_P203444	0.0157723	4.08384	0.0123507	7.31844	NaN		cyclin T2 Gene [Source:MGI (curated);Acc:MGI:1920199] [ENSMUST00000112570]
A_52_P507537	0.0051114	4.34409	0.000741195	8.91236	12035	Bcat1	Mus musculus branched chain aminotransferase 1, cytosolic (Bcat1), transcript variant 1, mRNA [NM_001024468]
A_52_P489232	0.00526474	8.07551	0.0069811	5.27176	57339	Jph1	Mus musculus 16 days embryo head cDNA, RIKEN full-length enriched library, clone:C130073O12 product:hypothetical protein, full insert sequence. [AK081751]
A_51_P374878	0.00567181	6.20122	0.00155498	7.71915	102871	D330045A20Rik	Mus musculus RIKEN cDNA D330045A20 gene (D330045A20Rik), mRNA [NM_175326]
A_52_P31093	0.00766133	6.38036	0.00364091	37.5357	666744	Gm8267	Mus musculus predicted gene 8267 (Gm8267), mRNA [NM_001162954]
A_51_P249313	0.00601657	4.45531	0.00917027	5.51511	73998	Herc3	Mus musculus hect domain and RLD 3 (Herc3), mRNA [NM_028705]
A_52_P619287	0.0248625	4.50388	0.00287739	8.61924	NaN		Mus musculus cDNA clone IMAGE:30024827. [BC054101]
A_51_P431737	0.00626457	5.10557	0.0185359	9.5226	107869	Cth	Mus musculus cystathionase (cystathionine gamma-lyase) (Cth), mRNA [NM_145953]
A_51_P161148	0.00213569	4.5754	0.00306491	5.96726	192285	Phf21a	Mus musculus PHD finger protein 21A (Phf21a), transcript variant 1, mRNA [NM_138755]
A_51_P482585	0.0016555	6.25607	0.00856724	29.287	666214	1700049E17Rik1	Mus musculus adult male testis cDNA, RIKEN full-length enriched library, clone:1700049E17 product:hypothetical protein, full insert sequence. [AK006737]
